# Supplementary material for: Characteristics of Circular RNA Expression Profiles of Porcine Granulosa Cells in Healthy and Atretic Antral Follicles
Source: Int J Mol Sci. 2020 Jul 23;21(15):5217. doi: 10.3390/ijms21155217 (PMC7432752; doi:10.3390/ijms21155217)
Supplement: Supplementary file 1 [file ijms-21-05217-s001.zip]

Archive with 8 entries (8 files):
- Supplemental Figure 2.pdf
- Supplemental Figure 3.pdf
- Supplemental Figure 4.pdf
- Supplemental Figure 5.pdf
- Supplemental Table 1.docx
- Supplemental Table 2.docx
- Supplemental Table 3.docx
- Supplemental Figure 1.pdf
